# Supplementary material for: Comparative Study of Short-Term Efficacy and Safety of Mitomycin versus Lobaplatin for Hyperthermic Intraperitoneal Chemotherapy after Radical Surgery in Colorectal Cancer with High-Risk Factors for Peritoneal Carcinomatosis: A Propensity Score Matching Analysis
Source: Curr Oncol. 2023 Jan 21;30(2):1488–501. doi: 10.3390/curroncol30020114 (PMC9955354; doi:10.3390/curroncol30020114)
Supplement: Supplementary file 1 [file curroncol-30-00114-s001.zip]

Archive with 1 entries (1 files):
- curroncol-2121576-supplementary.pdf
